# Supplementary material for: Genome sequence of the insect pathogenic fungus Cordyceps militaris, a valued traditional chinese medicine
Source: Genome Biol. 2011 Nov 23;12(11):R116. doi: 10.1186/gb-2011-12-11-r116 (PMC3334602; doi:10.1186/gb-2011-12-11-r116)
Supplement: Additional file 1 — Comparative genomics analysis of C. militaris. The file contains additional information on genomic properties and comparative gene family analysis of C. militaris with other fungi comprising 19 tables provided in separate excel sheets. Table S1 summarizes major protein family sizes of different fungal species. Table S2 provides a comparison of transposase genes among three insect pathogens. Table S3 lists the pseudogenes present in the genomes of three insect pathogens. Table S4 summarizes the protein families putatively involved in pathogen-host interactions. Table S5 compares the proteases in different fungal genomes. Table S6 lists the serine and aspartyl proteases in three insect pathogens. Table S7 lists the glycoside hydrolase families in different fungal genomes. Table S8 compares the cytochrome P450 genes in three insect pathogens. Table S9 summarizes the membrane transporters in different fungal genomes. Table S10 compares the G-protein-coupled receptors in three insect pathogens. Table S11 lists the protein kinases in three insect pathogens. Table S12 provides the information of mating- and sexuality-related genes. Table S13 lists the genes putatively involved in purine metabolisms in three insect pathogens. Table S14 summarizes the presence/absence of patulin biosynthesis homologous genes in C. militaris. Table S15 summarizes the presence/absence of T-2 toxin biosynthesis homologous genes in C. militaris. Table S16 summarizes the information from RNAseq analysis. Table S17 lists the 100 most highly expressed genes in C. militaris at different growth stages. Table S18 lists the transcriptional data of sexuality- and fruiting-related genes. Table S19 compares the expression data of genes putatively involved in signaling and transcription controls. [file gb-2011-12-11-r116-S1.XLS]

## Sheet: Table S1
Genome sequence of the insect pathogenic fungus Cordyceps militaris-a valued traditional Chinese medicine
Additional file 1
Table S1. Sizes of selected protein families in C. militrais and other Ascomycetes.
Protein family	CCM	MAA	MAC	FG	MO	BC	SS	EF	NC	AN	P value*	FDR**
Fungal specific transcription factors	157	165	161	253	95	114	95	86	88	258	0.3254	0.161466
Zinc finger transcription factors	63	86	53	85	58	48	54	45	63	58	0.3257	0.150841
Major facilitator superfamily	123	269	236	274	198	225	167	121	110	279	0.1399	0.0883523
Cytochrome P450	57	123	100	112	137	129	93	57	40	116	0.137	0.0951729
Pth11-like G-protein coupled receptor	18	54	40	51	60	22	23	20	28	39	0.4563	0.186464
Protein kinases	167	161	192	149	135	127	169	158	119	139	0.0447	0.038816
Heterokaryon incompatibility	18	36	25	88	41	59	34	6	45	7	0.0539	0.0416044
Trypsin	12	32	17	3	3	1	1	4	2	2	0.0077	0.0178305
Subtilisin	35	55	43	24	29	7	6	18	10	4	0.0109	0.0189304
Aspartic protease	21	33	25	18	19	14	21	12	19	16	0.0296	0.0293756
Lipase	38	47	41	31	23	28	25	20	16	27	0.002	0.0138939
Esterase/thioesterase	77	66	61	70	64	70	58	59	42	63	0.3259	0.1415
Glycoside hydrolase	135	159	130	219	235	171	171	98	176	244	0.0144	0.0200072
Secondary metabolite backbone genes	28	61	42	37	32	37	29	46	15	58	0.1438	0.0832474
Transposases	4	148	20	17	15	73	426	1	15	15	0.283	0.151229
Cutinase	4	2	2	12	18	11	8	5	3	4	0.0065	0.0225775
Pectin lyase	10	7	7	25	9	25	20	6	5	24	0.0245	0.0283666
Fungal species: CCM, Cordyceps militaris; MAA, Metarhizium anisopliae; MAC, M. acridum; EF, Epichloë festucae; FG, Fusarium graminearum; MO, Magnaporthe oryzae; BC, Botrytis cinerea; SS, Sclerotinia sclerotiorum; NC, Neurospora crassa and AN, Aspergillus nidulans.
*, P value (highlighted in bold for comparisons showing significant differences) is calculated by a t-test using the distribution of gene families in insect pathogenic fungi (C. militaris, M. anisopliae and M. acridum) compared to four plant pathogens (grey columns, F. graminearum, M. oryzae, B. cinerea and S. sclerotiorum).
**, estimates of false discovery rate (FDR) of t-test P values. The cutoff of significance is set at P < 0.05 and FDR < 0.05 (highlighted).

## Sheet: Table S2
Table S2. Putative transposase genes encoded by three insect pathogenic fungi.
Classes	C. militaris	M. anisopliae	M. acridum
DNA/hAT	2	45	2
DNA/Mariner	1	15	4
DNA/MuDR	1	14	1
DNA/Helitron	0	21	5
LTR/Copia	0	19	0
LTR/Gypsy	0	6	5
NonLTR/LINE	0	28	3
Total	4	148	20

## Sheet: Table S3
Table S3. Comparison of pseudogene numbers in C. militaris, M. anisopliae and M. acridum.
Pseudogene type	C. militaris	M. anisopliae	M. acridum
DUP	9	129	254
PSSD	0	122	104
FRAG	93	112	82
Total	102	363	440
Note: DUP, duplicated pseudogenes; PSSD, processed (retrotransposed) pseudogenes; FRAG, fragmented pseudogenes.

## Sheet: Table S4
Table S4. Major protein families of insect and plant pathogenic fungi implicated in the pathogen-host interactions.
Protein family	CCM	MAA	MAC	FG	MG	BC	SS	P value*	FDR**
Protein kinase	146	124	137	102	100	96	75	0.0027	0.00518276
Major facilitator superfamily	114	124	96	122	83	123	80	0.288	0.0373533
Alcohol dehydrogenase	29	31	32	51	34	36	27	0.1705	0.0303039
Short-chain dehydrogenase	40	51	48	72	53	64	52	0.0387	0.0161492
ABC transporter	60	51	46	52	45	49	44	0.1333	0.0272207
WD40 repeat-like protein	54	62	61	70	58	70	76	0.0562	0.0163452
Cytochrome P450	46	90	69	90	93	87	63	0.1577	0.0291069
ATPase	45	55	47	48	51	43	38	0.1943	0.0310806
Fungal specific transcription factor	79	75	66	120	64	52	42	0.4307	0.0480667
General substrate transporter	39	35	32	85	30	18	7	0.4938	0.0526595
Glycoside hydrolase	33	36	29	70	57	51	54	0.0024	0.00575863
Chitinase	17	23	15	4	4	5	11	0.0037	0.00507308
Aspartyl peptidase	21	27	23	18	17	20	12	0.0059	0.00566265
Zinc finger transcription factor	27	23	19	29	34	41	41	0.0103	0.00898695
Subtilisin	26	48	37	10	11	8	7	0.0018	0.00575863
Trypsin/Chymotrypsin	3	20	7	1	0	1	1	0.0422	0.0162009
DNA/RNA helicase	25	26	28	14	14	9	9	0.0003	0.00287931
Ras small GTPase	35	24	27	28	25	24	28	0.2289	0.0348717
G-protein coupled receptor	16	21	17	38	49	20	13	0.1383	0.0276534
Glycosyl transferase	15	19	20	22	17	14	11	0.2708	0.0371294
Polyketide synthase	15	28	18	15	17	14	19	0.1504	0.0288699
Non-ribosomal peptide synthase	6	17	13	11	6	34	17	0.2723	0.036298
FAD-binding, type 2	14	19	16	32	28	29	22	0.0045	0.00479886
Glucose-methanol-choline oxidoreductase	13	16	12	17	20	35	18	0.0714	0.018521
Kinesin, motor region	11	12	11	11	10	11	10	0.0587	0.0165702
Serine carboxypeptidase	11	11	12	9	6	11	9	0.0469	0.0155218
Carboxylesterase	10	14	11	25	20	36	16	0.0304	0.0153563
Heat shock protein, Hsp40	10	11	11	11	8	0	2	0.0676	0.0180224
Peptidyl-prolyl cis-trans isomerase	10	10	10	11	9	11	11	0.2183	0.0343472
Transcription factor	10	11	10	12	12	5	9	0.3458	0.0414861
Ankyrin	9	25	17	12	8	8	2	0.0461	0.0163872
ATP-binding region, ATPase-like	9	8	8	15	6	0	1	0.2585	0.037591
Crotonase, core	9	12	10	11	5	5	5	0.0513	0.0158827
Fatty acid synthase	1	2	2	1	1	1	1	0.0312	0.0149724
Metallopeptidases	8	7	5	4	8	2	3	0.1097	0.0239288
Multicopper oxidase, type 3	8	12	8	11	14	11	7	0.2585	0.03703
O-methyltransferase, family 2	8	9	7	8	15	11	5	0.2633	0.0371629
Tetratricopeptide-like helical	8	8	8	8	6	3	4	0.0451	0.0166483
NAD(P)-binding domain	7	17	9	27	10	21	14	0.1155	0.0246341
Cell division/GTP binding protein	6	6	6	6	6	4	4	0.1016	0.0237836
Mitochondrial substrate carrier	6	5	3	4	1	1	2	0.0312	0.0142595
Armadillo-type fold	5	6	6	5	4	0	0	0.0415	0.016596
FAD dependent oxidoreductase	5	10	5	11	7	0	0	0.2821	0.0370892
Lipase, class 3	5	9	7	3	3	1	1	0.0041	0.00491883
Lipopolysaccharide-modifying protein	5	4	2	4	2	2	3	0.1848	0.0305803
ARF/SAR superfamily	4	5	4	5	3	4	4	0.2881	0.036868
Catalase	2	6	7	5	2	7	8	0.4072	0.0465261
Metallophosphoesterase	4	2	3	3	3	1	1	0.1428	0.0279705
Methyltransferase	7	13	12	37	9	5	7	0.3449	0.0419019
Oxidoreductase FAD/NAD(P)-binding	4	3	3	3	1	0	0	0.0228	0.0145885
PLC-like phosphodiesterase	4	4	5	6	4	0	0	0.1772	0.0298371
TGF-beta receptor	4	4	5	4	4	1	1	0.0724	0.0182862
Allergen V5/Tpx-1 related	3	2	3	1	1	1	1	0.0009	0.00431897
ATP-dependent DNA ligase	3	3	3	3	3	0	1	0.109	0.0243291
Branched-chain amino acid aminotransferase II	3	4	5	4	2	2	2	0.0534	0.0160162
Chitin synthase	3	3	3	4	3	3	3	0.2183	0.0337932
Cutinase	3	1	1	8	11	7	6	0.0031	0.00495882
Pectin lyase	1	1	1	16	4	17	13	0.0109	0.00871792
Cyclophilin-like	3	4	4	1	3	0	0	0.0146	0.010779
CFEM	3	3	2	5	8	0	3	0.2683	0.0373198
Ferric reductase	3	5	3	9	5	2	0	0.4471	0.0493234
Fungal chitin synthase	3	3	3	7	3	2	4	0.2347	0.0346551
High mobility group	4	4	4	6	5	4	3	0.2708	0.0366065
Myosin head, motor region	3	3	3	3	3	2	2	0.1016	0.0232173
Cyanide hydratase	3	4	3	5	2	8	5	0.155	0.0291695
Sugar/inositol transporter	3	5	5	12	26	47	44	0.0174	0.0119286
Thiolase	3	8	9	7	6	5	6	0.3494	0.0414005
Acyl transferase	2	8	6	7	7	3	6	0.4155	0.0469159
Acyl-CoA N-acyltransferase	2	2	2	2	0	0	0	0.0261	0.0139167
Argininosuccinate lyase	2	2	1	1	0	0	1	0.0228	0.0136767
bZIP transcription factor	2	4	7	5	5	4	3	0.4764	0.0513747
Dynamin, GTPase region	2	5	4	1	6	1	0	0.194	0.0315586
Fumarate reductase	2	2	0	2	2	0	0	0.3605	0.0421948
G-protein alpha subunit	3	4	4	3	3	3	3	0.2881	0.0363829
Hydrophobin	3	2	2	1	4	2	2	0.4603	0.0502026
Male sterility, NAD-binding	2	6	1	2	2	1	0	0.133	0.0277499
Monooxygenase, FAD-binding	2	10	9	7	2	1	0	0.0842	0.0202032
Mov34/MPN/PAD-1	2	2	1	1	1	2	2	0.3605	0.0416865
Phosphatidylinositol kinase	2	2	2	1	2	1	0	0.0466	0.0159733
Src homology-3 domain	2	3	3	4	4	7	5	0.0228	0.0128722
Superoxide dismutase	2	3	3	2	3	2	2	0.1762	0.0307476
CheY-like	1	4	3	2	0	0	0	0.0353	0.0154
Cupredoxin	1	3	2	2	2	2	1	0.3387	0.0416762
Haem peroxidase	1	4	3	3	2	2	2	0.3113	0.0388022
Heat-labile enterotoxin	1	6	1	0	1	0	0	0.0754	0.0185556
Nucleic acid-binding	1	1	3	1	1	0	0	0.0673	0.018455
Glyoxalase	1	2	2	1	2	1	1	0.1762	0.0301985
Cellulose-binding region	0	3	1	3	1	2	9	0.166	0.0300608
Secreted PHI proteins	253	349	260	255	243	191	170	0.0476	0.0152284
Total (%)	1547 (16.0%)	1828 (17.3%)	1629 (16.5%)	2053 (15.4%)	1714 (15.5%)	1792 (10.9%)	1563 (10.8%)	0.229	0.0343418
Note: CCM, Cordyceps militaris; MAA, Metarhizium anisopliae; MAC, M. acridum; FG, Fusarium graminearum; MO, Magnaporthe oryzae; BC, Botrytis cinerea; SS, Sclerotinia sclerotiorum.
*, P values are calculated by t-tests using the distribution of gene families in the three insect pathogens compared to four plant pathogens. The values highlighted in bold show significant differences between insect and plant pathogenic fungi (highlighted in grey).
**, estimates of false discovery rate (FDR) of t-test P values. The cutoff of significance is set at P < 0.05 and FDR < 0.05 (highlighted).

## Sheet: Table S5
Table S5. Protease genes in different fungal genomes, arranged by MEROPS family.
MEROPS family	CCM	MAA	MAC	FG	MO	BC	SS	NC	AN
Aspartic peptidases	22	35	26	19	20	15	36	20	20
A01: pepsin	21	33	25	18	19	14	21	19	16
A11: endopeptidase	0	1	0	0	0	0	14	0	3
A22: presenilin	1	1	1	1	1	1	1	1	1
Cysteine peptidases	50	46	47	59	41	39	44	47	58
C01: papain	1	1	1	1	1	1	1	1	1
C02: calpain	2	0	0	3	4	4	4	4	2
C12: ubiquitinyl hydrolase	4	4	4	3	2	3	3	3	3
C13: legumain	1	1	1	1	1	1	1	1	1
C14: caspase	3	2	2	4	1	1	1	2	3
C15: pyroglutamyl-peptidase I	1	1	1	1	0	1	1	0	1
C19: ubiquitin-specific peptidase	14	13	14	14	13	9	12	14	15
C26: gamma-glutamyl hydrolase	8	8	8	13	5	6	5	9	11
C40: dipeptidyl-peptidase	0	0	0	0	0	0	0	0	1
C44: amidophosphoribosyltransferase	6	6	6	6	5	5	5	5	7
C45: aminopenicillanic acid acyl-transferase	1	0	0	1	0	1	1	0	2
C48: Ulp1 peptidase	3	3	3	3	2	1	2	3	3
C50: separase	1	1	1	1	1	1	1	1	1
C54: autophagin-1	0	1	1	1	1	1	1	1	1
C56: PfpI peptidase	3	3	3	6	4	2	3	1	4
C65: otubain-1	1	1	1	0	0	0	1	1	1
C69: dipeptidase A	1	1	1	1	0	0	0	0	0
C85: DUBA deubiquitinylating enzyme	0	0	0	0	1	1	1	1	0
C88: OTU1 peptidase	0	0	0	0	0	1	1	0	1
Glutamic peptidases	0	0	0	1	2	3	2	1	2
G01: scytalidoglutamic peptidase	0	0	0	1	2	3	2	1	2
Metallopeptidases	106	95	87	112	100	76	76	78	99
M01: aminopeptidase N	5	4	4	4	4	4	4	4	4
M03: thimet oligopeptidase	7	5	2	4	2	2	2	2	1
M04: thermolysin	1	1	1	2	1	0	0	1	0
M13: neprilysin	0	0	0	1	1	1	1	0	1
M14: carboxypeptidase	4	3	3	8	10	3	3	2	2
M16: pitrilysin	6	6	6	6	5	6	6	6	6
M18: aminopeptidase I	2	2	2	2	2	3	2	2	2
M19: membrane dipeptidase	1	0	0	2	2	1	1	1	1
M20: glutamate carboxypeptidase	15	9	7	15	8	9	7	6	14
M22: O-sialoglycoprotein peptidase	3	3	3	3	3	3	3	3	3
M23: beta-lytic metallopeptidase	3	3	3	3	3	3	3	3	3
M24: methionyl aminopeptidase 1	12	12	10	10	9	10	11	9	11
M28: aminopeptidase S	9	9	10	15	16	5	6	8	7
M35: deuterolysin	0	0	0	1	4	2	2	2	4
M36: fungalysin	1	1	1	1	0	0	0	0	0
M38: isoaspartyl dipeptidase	16	16	17	17	9	10	9	11	16
M41: FtsH peptidase	2	2	2	2	2	2	2	2	2
M43: metallopeptidase MEP1	0	1	1	1	1	0	0	2	2
M48: Ste24 peptidase	3	2	2	2	2	1	1	2	2
M49: dipeptidyl-peptidase III	5	2	2	2	2	1	2	1	1
M50: S2P protease	3	3	3	3	3	2	3	3	3
M67: Poh1 peptidase	6	5	5	7	7	6	6	7	6
M76: Atp23 peptidase	1	1	0	1	1	1	1	1	1
M77: tryptophanyl aminopeptidase	1	5	3	0	3	1	1	0	7
Serine proteases	180	233	176	223	165	145	137	118	181
S01: trypsin	12	32	16	3	3	1	1	2	2
S08: subtilisin	20	46	25	24	29	7	6	10	4
S09: prolyl oligopeptidase	49	64	54	96	67	73	71	58	106
S10: carboxypeptidase Y	10	11	12	9	6	10	9	4	5
S12: D-Ala-D-Ala carboxypeptidase B	16	14	14	16	3	4	4	5	8
S14: peptidase Clp	1	1	1	1	1	1	1	1	1
S15: Xaa-Pro dipeptidyl-peptidase	0	1	0	4	2	2	1	2	4
S16: Lon-A peptidase	2	2	2	2	1	2	1	2	2
S26: signal peptidase I	1	1	2	2	1	1	1	1	3
S28: lysosomal Pro-Xaa carboxypeptidase	4	5	3	2	6	4	3	2	2
S33: prolyl aminopeptidase	29	33	24	54	33	27	27	23	34
S53: sedolisin	15	9	9	3	5	10	9	3	4
S54: rhomboid-1	3	2	2	4	6	1	2	5	4
S58: DmpA aminopeptidase	3	2	1	2	1	1	0	0	1
S59: nucleoporin 145	1	1	1	1	1	1	1	0	1
Threonine peptidase	22	23	21	21	21	21	21	21	20
T01: proteasome	14	14	14	14	14	14	14	15	15
T02: glycosylasparaginase	2	3	3	3	3	2	2	3	2
T03: gamma-glutamyltransferase 1	5	5	3	3	3	3	3	2	2
T05: ornithine acetyltransferase	1	1	1	1	1	2	2	1	1
Total	381	432	357	435	349	299	316	285	380
Fungal species: CCM, Cordyceps militaris; MAA, Metarhizium anisopliae; MAC, M. acridum; FG, Fusarium graminearum; MO,Magnaporthe oryzae; BC, Botrytis cinerea, SS, Sclerotinia sclerotiorum; NC, Neurospora crassa and AN, Aspergillus nidulans. The plant pathogens are highlighted in grey.

## Sheet: Table S6
Table S6. Serine and apartyl protease genes encoded in the genomes of three insect pathogens.
MEROPS family		C. militaris	M. anisopliae	M. acridum
Aspartyl proteases	A01.017	2	3	2
	A01.018	1	1	1
	A01.019	1	1	0
	A01.027	2	3	2
	A01.044	2	1	1
	A01.058	0	1	1
	A01.065	0	1	1
	A01.066	0	1	1
	A01.077	1	1	1
	A01.078	0	1	1
	A01.079	1	1	1
	A01.081	0	1	1
	A01.082	3	9	7
	A01.UNA	2	3	2
	A01.UPA	5	5	3
Trypsins	S01.101	0	1	1
	S01.103	6	25	4
	S01.152	0	1	0
	S01.217	0	1	1
	S01.412	2	1	0
	S01.434	1	0	0
	S01.492	0	1	1
	S01.UPA	2	3	7
	S01.UPW	1	0	1
Subtilisins	S08.012	0	1	1
	S08.024	0	1	1
	S08.030	0	2	1
	S08.036	0	1	0
	S08.044	0	1	1
	S08.052	1	2	1
	S08.053	1	6	3
	S08.055	0	1	1
	S08.056	3	6	5
	S08.061	0	2	3
	S08.066	2	1	1
	S08.070	1	1	1
	S08.120	1	3	2
	S08.123	0	2	1
	S08.130	0	1	0
	S08.131	1	1	2
	S08.137	0	1	0
	S08.139	3	13	9
	S08.141	0	1	0
	S08.UNA	1	0	0
	S08.UPA	5	0	1
	S08.UPW	1	0	0
	S53.007	7	4	7
	S53.010	8	5	5

## Sheet: Table S7
Table S7. Carbohydrate-degrading enzymes in insect pathogens and other fungi, arranged by GH family.
GH family	CCM	MAA	MAC	FG	MO	BC	SS	EF	NC	AN
GH1	2	4	4	4	2	4	4	2	1	3
GH2	7	6	6	11	6	4	3	3	5	10
GH3	9	7	6	22	19	15	13	5	9	20
GH4	0	1	0	0	0	0	0	0	0	0
GH5	7	8	8	13	13	13	14	4	7	15
GH6	0	0	0	1	3	1	1	0	3	2
GH7	0	0	0	2	6	3	3	0	5	3
GH10	0	0	0	5	5	2	2	1	4	3
GH11	0	0	0	2	5	0	0	0	2	2
GH12	0	0	0	1	3	1	1	0	1	1
GH13	6	7	6	9	10	11	11	7	10	13
GH15	4	3	3	5	2	4	5	2	2	2
GH16	3	9	7	8	16	6	6	5	14	13
GH17	2	3	3	5	7	1	1	3	4	5
GH18	20	30	19	15	14	6	10	11	12	19
GH20	3	2	2	2	2	1	1	1	0	2
GH24	0	0	0	0	1	0	0	0	0	1
GH25	0	0	0	0	0	0	0	0	1	3
GH26	0	0	0	0	0	0	0	0	1	3
GH27	1	2	2	2	4	3	2	0	0	3
GH28	0	0	0	6	3	14	14	1	2	9
GH29	1	1	0	1	4	0	0	0	0	0
GH30	0	0	0	1	1	2	2	1	2	0
GH31	4	6	6	8	5	5	6	3	5	10
GH32	1	1	1	4	5	2	1	1	1	2
GH33	0	1	1	0	0	0	0	0	0	0
GH35	3	2	1	3	0	4	4	1	2	4
GH36	2	2	1	3	2	2	2	1	1	4
GH37	2	2	2	2	2	1	1	2	2	1
GH38	2	3	1	4	2	1	1	1	1	1
GH39	0	0	0	2	1	1	0	0	0	1
GH43	2	1	1	17	19	2	3	1	7	15
GH45	0	0	0	1	1	0	0	0	1	1
GH47	7	8	9	10	6	8	8	7	8	7
GH51	0	0	0	2	3	3	2	0	1	2
GH53	0	0	0	1	1	0	1	0	1	1
GH54	1	1	0	1	1	1	1	1	1	1
GH55	8	5	4	3	3	4	4	4	6	6
GH61	0	0	0	3	17	0	0	0	14	9
GH62	0	0	0	1	3	1	0	1	0	2
GH63	1	1	1	1	2	1	1	1	1	1
GH64	1	1	1	0	1	2	2	1	2	0
GH65	1	1	1	0	0	1	1	0	0	1
GH67	0	0	0	1	1	0	0	0	1	1
GH71	2	3	3	2	0	8	6	2	6	5
GH72	6	6	5	4	4	3	6	6	5	5
GH74	0	0	0	1	0	0	0	0	1	2
GH75	2	1	2	2	1	0	0	0	1	2
GH76	9	13	9	6	7	5	7	6	10	7
GH77	1	1	1	1	0	0	1	1	0	0
GH78	0	0	0	6	1	6	3	0	0	0
GH79	3	2	2	1	1	3	3	2	2	1
GH81	1	1	1	1	2	1	1	1	1	1
GH84	1	1	1	0	0	0	0	0	0	0
GH88	1	1	0	1	1	0	0	0	0	2
GH89	2	2	1	0	0	1	1	1	0	0
GH92	4	5	4	0	6	5	5	2	2	5
GH93	1	1	1	3	1	2	1	0	2	2
GH95	0	0	0	2	1	1	1	0	0	3
GH105	0	1	0	2	3	2	1	0	1	3
GH114	0	0	0	0	1	0	0	0	1	2
GH115	0	1	1	2	0	1	1	2	1	1
GH125	2	2	3	3	5	3	3	4	3	1
Total	135	159	130	219	235	171	171	98	176	244
Note: CCM, Cordyceps militaris; MAA, Metarhizium anisopliae; MAC, M. acridum; Plant pathogens (shadowed): MO, Magnaporthe oryzae; FG, Fusarium graminearum; BC, Botrytis cinerea and SS, Sclerotinia sclerotiorum. EF, Epichloe festucae; AN, Aspergillus nidulans and NC, Neurospora crassa.

## Sheet: Table S8
Table S8. Cytochrome P450 (CYP) genes encoded in C. militaris (CCM), M. anisopliae (MAA) and M. acridum (MAC) genomes, arranged by CYP family.
CYP family	CCM	MAA	MAC	CYP family	CCM	MAA	MAC
CYP363	0	1	0	CYP537	1	1	1
CYP503	2	1	0	CYP539	1	3	3
CYP504	4	4	2	CYP54	0	1	0
CYP505	2	4	4	CYP540	3	1	3
CYP5060	1	0	0	CYP541	1	1	1
CYP5058	0	1	0	CYP542	1	1	1
CYP5075	0	1	2	CYP548	1	4	4
CYP5080	1	1	1	CYP55	0	2	2
CYP5081	0	4	0	CYP550	0	1	1
CYP5082	0	1	0	CYP559	0	1	1
CYP5090	0	2	2	CYP56	0	1	1
CYP5099	1	0	0	CYP561	1	1	1
CYP51	2	2	2	CYP563	0	1	0
CYP5104	0	1	0	CYP567	3	2	0
CYP5108	0	1	1	CYP570	3	2	2
CYP5109	1	0	0	CYP578	1	1	1
CYP511	0	0	1	CYP58	0	4	2
CYP5111	0	1	0	CYP584	1	2	2
CYP5148	0	1	1	CYP586	0	1	2
CYP52	4	1	4	CYP587	0	1	0
CYP5235	0	1	0	CYP6001	0	1	1
CYP526	2	1	1	CYP6002	0	0	1
CYP5262	0	1	1	CYP6003	0	1	1
CYP527	0	1	0	CYP6004	0	1	0
CYP5272	0	1	1	CYP603	0	1	0
CYP528	1	0	1	CYP605	0	1	0
CYP5282	0	1	0	CYP607	0	1	0
CYP5292	0	1	0	CYP61	1	1	1
CYP53	1	2	1	CYP611	0	1	0
CYP531	0	1	1	CYP613	0	0	1
CYP5315	0	1	0	CYP617	3	3	4
CYP5316	0	1	0	CYP619	0	1	1
CYP5317	0	1	1	CYP620	1	4	3
CYP5318	0	1	0	CYP621	1	1	1
CYP5319	0	0	1	CYP623	1	0	0
CYP5320	0	1	0	CYP625	1	0	0
CYP5321	0	1	1	CYP627	0	1	0
CYP5322	0	0	1	CYP628	1	1	1
CYP5323	0	1	1	CYP629	0	1	0
CYP5324	0	0	1	CYP631	0	1	1
CYP5325	0	1	0	CYP633	0	1	1
CYP5326	0	0	1	CYP636	0	1	0
CYP5327	0	1	1	CYP637	0	0	1
CYP5328	0	1	0	CYP642	1	0	0
CYP5329	0	2	1	CYP65	0	3	6
CYP5330	0	1	1	CYP653	0	0	1
CYP5331	0	1	1	CYP654	1	0	0
CYP5332	0	0	1	CYP655	1	0	0
CYP5333	0	1	1	CYP663	0	0	1
CYP5334	0	1	0	CYP68	1	3	2
CYP5335	0	1	1	CYP682	3	2	0
CYP5336	0	1	0	CYP684	1	2	1
CYP534	0	1	1	CYP698	0	1	1
CYP535	1	1	1	Total	57	123	100

## Sheet: Table S9
Table S9. Identification of genes coding for membrane transporters in insect and plant pathogens.
Superfamilies	TC No.	Subclass description	CCM	MAA	MAC	FG	MO	BC	SS
Channels/Pores	1.A	α-Type channels	16	21	20	22	23	28	21
	1.B	β-Barrel porins	1	1	1	1	1	1	3
	1.C	Pore-forming toxins(proteins and peptides)	0	0	0	1	0	0	0
	1.D	Nonribosomally synthesized channels	0	0	0	0	0	0	0
	1.E	Holins	0	0	0	0	0	0	0
	1.F	Vesicle Fusion Pores	1	1	1	1	1	2	1
	1.G	Viral Fusion Pores	0	0	0	0	0	0	0
	1.H	Paracellular channels	0	0	0	0	0	0	0
Electrochemical potential-driven transporpters	2.A	Porters (uniporters, symporters, antiporters)	273	371	338	405	262	271	251
	2.B	Nonribosomally synthesized porters	0	0	0	0	0	0	0
	2.C	Ion-gradient-driven energizers	0	0	0	0	0	0	0
Primary active transporters	3.A	P–P-bond-hydrolysis-driven transporters	147	83	71	166	151	153	138
	3.B	Decarboxylation-driven transporters	0	0	0	1	2	3	2
	3.C	Methyl-transfer-driven transporters	0	0	0	0	0	0	0
	3.D	Oxidoreduction-driven transporters	1	1	1	1	1	1	1
	3.E	Light absorption-driven transporters	0	0	0	2	1	1	1
Group translocators	4.A	Phosphotransfer-driven group translocators	0	0	0	0	0	0	0
	4.B	Nicotinamide ribonucleoside uptake permeases	0	0	0	0	0	0	0
	4.C	Acyl CoA ligase-coupled transporters	4	5	4	13	13	11	10
Transmembrane electron carriers	5.A	Transmembrane two-electron transfer carriers	1	1	1	1	1	1	1
	5.B	Transmembrane one-electron transfer carriers	2	4	4	3	2	1	2
Accessory electron carriers	8.A	Auxiliary transport proteins	1	1	1	15	10	17	10
	8.B	Ribosomally synthesized protein/peptide toxins that target channels and carriers	0	0	0	0	0	0	0
	8.C	Non-ribosomally synthesized toxins that target channels and carriers	0	0	0	0	0	0	0
Incompletely characterized transporters	9.A	Recognized transporters of unknown biochemical mechanism	16	17	17	23	23	23	20
	9.B	Putative uncharacterized transport proteins	2	2	2	6	6	4	3
	9.C	Functionally characterized transporters lacking identified sequences	0	0	0	0	0	0	0
Total			465	508	461	661	497	517	464
Note: CCM, Cordyceps militaris; MAA, Metarhizium anisopliae; MAC, M. acridum; Plant pathogens (shadowed): MO, Magnaporthe oryzae; FG, Fusarium graminearum; BC, Botrytis cinerea and SS, Sclerotinia sclerotiorum.

## Sheet: Table S10
Table S10. The number of G-protein coupled receptors encoded in insect pathogenic fungal genomes, arranged by class.
Classes	C. militaris	M. anisopliae	M. acridum
Class A	1	2	2
Class B	2	2	2
Class D	2	2	2
Class E	2	4	5
GPR1	0	1	1
mPR	4	4	3
STM1	2	2	2
PTH11	18	54	40
Total	38	71	55
Note: Class A, rhodopsin-like family; Class B, secretin receptor; Class D, fungal mating pheromone receptor; Class E, cAMP receptor; GPR1, a GPCR (Q12361) characterized in Saccharomyces cerevisiae that associates with the GPA2p G-alpha subunit and functions in Ras-independent pathways; mPR, a GPCR (NP_848509) involved in steroid-mediated signaling in humans (Gerdes et al., 1998. Biol Chem 379: 90…

[truncated: 9 more sheets: Table S11, Table S12, Table S13, Table S14, Table S15, Table S16, Table S17, Table S18, Table S19]
